# Supplementary material for: Horse Racing as a Model to Study the Relationship between Air Pollutants and Physical Performance
Source: Animals (Basel). 2022 Apr 28;12(9):1139. doi: 10.3390/ani12091139 (PMC9103629; doi:10.3390/ani12091139)
Supplement: Supplementary file 1 [file animals-12-01139-s001.zip]

Archive with 1 entries (1 files):
- animals-1663588-supplementary.pdf
